# Supplementary material for: Comparative Genomics of Triticum, Secale, and Triticale: Codon Usage Bias in Chloroplast Genomes and Its Implications for Evolution and Genetic Engineering
Source: Int J Mol Sci. 2025 Oct 22;26(21):10266. doi: 10.3390/ijms262110266 (PMC12610814; doi:10.3390/ijms262110266)
Supplement: Supplementary file 1 [file ijms-26-10266-s001.zip]

Archive with 1 entries (1 files):
- ijms-3837391-supplementary.pdf
